# Supplementary material for: Metabolites Produced by Kaistia sp. 32K Promote Biofilm Formation in Coculture with Methylobacterium sp. ME121
Source: Biology (Basel). 2020 Sep 13;9(9):287. doi: 10.3390/biology9090287 (PMC7563137; doi:10.3390/biology9090287)
Supplement: Supplementary file 1 [file biology-09-00287-s001.zip]

Archive with 18 entries (16 files):
- biology-902103-supplementary-final/
- biology-902103-supplementary-final/supplimentary files/
- biology-902103-supplementary-final/supplimentary files/biology-902103-Supplementary materials.docx
- biology-902103-supplementary-final/supplimentary files/M radiotolerans-32K supernatant.mp4
- biology-902103-supplementary-final/supplimentary files/M radiotolerans-Glc medium.mp4
- biology-902103-supplementary-final/supplimentary files/M radiotolerans-Ka supernatant.mp4
- biology-902103-supplementary-final/supplimentary files/ME121-32K supernatant.mp4
- biology-902103-supplementary-final/supplimentary files/ME121-Glc medium.mp4
- biology-902103-supplementary-final/supplimentary files/ME121-Ka  supernatant.mp4
- biology-902103-supplementary-final/supplimentary files/supplimental videoü@final.pptx
- supplimentary files/biology-902103-Supplementary materials.docx
- supplimentary files/M radiotolerans-32K supernatant.mp4
- supplimentary files/M radiotolerans-Glc medium.mp4
- supplimentary files/M radiotolerans-Ka supernatant.mp4
- supplimentary files/ME121-32K supernatant.mp4
- supplimentary files/ME121-Glc medium.mp4
- supplimentary files/ME121-Ka  supernatant.mp4
- supplimentary files/supplimental videoü@final.pptx
